# Supplementary material for: Detecting Subtle Shifts in Ecosystem Functioning in a Dynamic Estuarine Environment
Source: PLoS One. 2015 Jul 27;10(7):e0133914. doi: 10.1371/journal.pone.0133914 (PMC4516327; doi:10.1371/journal.pone.0133914)
Supplement: S1 Table — Shade trt, level of shade treatment (shaded or non-shaded procedural controls); Mac trt, level of Macomona liliana density treatment (0, 50, 200 individuals >20 mm shell length per plot); MGS = median grain size (μm); mud, mud content (%); OC, organic content (%); Chl-a, chlorophyll-a content (μg g−1 sediment); Phaeo, phaeopigment content (μg g−1 sediment); pw-DRP, pore-water DRP concentration (μmols l−1); pw-NH4 +, pore-water NH4 + concentration (μmols l−1); pw-NOX, pore-water NOX concentration (μmols l−1); Ml (plot), density of large (>20 mm shell length) M. liliana per 0.25m2 excavated area in each plot at the end of the experiment; As (plot), density of large Austrovenus stutchburyi per 0.25m2; S, number of taxa per core; N, number of individuals per core; Shannon H, Shannon’s diversity index (core−1); Simpsons D, Simpson’s diversity index (core−1). All individual species abundances are averages from 3 cores: Ml, Macomona liliana; Ss, Soletellina siliquens; At, Aonides trifida; Sc, Scolelepis sp.; Pa, Paphies australis; Op, Orbinia papilosa; As, Austrovenus stutchburyi; Pn, Paracalliope novizealandiae; Na, Nicon aestuariensis; Td, Trochodota dendyi. (XLSX) [file pone.0133914.s001.xlsx]

## Sheet: Sheet1
Experiment				Sediment properties								Macrofauna
												Large adults		Diversity				Abundances measured from core
Block	Plot	Shade Trt	Mac Trt	MGS	Mud	OC	Chl-a	Phaeo	pw-DRP	pw-NH4+	pw-NOX	Ml (plot)	As (plot)	S	N	Shannon H	Simpsons D	Ml	Ss	At	Sc	Pa	Op	As	Pn	Na	Td
1	15	Non-shaded	0	142	1.01447	1.17054	10.1009	3.52936	7.87764	83.5315	0.571155	23	9	20	48	2.276	0.8445	17.3333	2	6.33333	1.66667	1	1	5	0.333333	2	1.33333
2	16	Non-shaded	0	191	0.099577	0.812123	13.3368	1.01938	5.35937	60.5425	0.499761	11	0	21	36	2.477	0.9019	8.33333	7.33333	1.66667	3	2.33333	1.66667	1.33333	3	1.33333	1
3	7	Non-shaded	0	193	0.206075	0.98119	14.3342	3.58731	3.74511	86.3872	1.57068	21	2	19	47	2.135	0.8243	8.33333	17.3333	0.666667	0.666667	5	1	1.66667	0	0	0
4	5	Non-shaded	0	170	0.971222	1.19397	15.5559	2.94148	12.4622	92.8127	0.571155	11	6	24	65	2.52	0.896	16.6667	4.66667	8	1.66667	0.666667	6	5.66667	6.33333	2	2.33333
5	24	Non-shaded	0	187	0.214211	0.795188	10.2537	2.81271	9.13677	82.1036	0.713944	12	0	17	35	2.358	0.8903	9.33333	6.66667	0.333333	1	1.66667	3.66667	1.66667	1.66667	2.66667	0.666667
6	15	Non-shaded	0	171	1.47412	1.05357	15.8648	4.41827	6.48936	53.4744	0.713944	15	11	27	56	2.437	0.8577	19.3333	1	7.33333	3.33333	1	0.333333	4	3.66667	3.66667	1
1	3	Non-shaded	50	170	0.908598	1.11547	15.7206	4.29761	9.58876	94.2406	1.42789	34	18	22	58	2.279	0.8476	16.6667	1.33333	15	2.66667	3	4	2.33333	0	3	2
2	27	Non-shaded	50	194	0.046389	0.879516	10.4803	2.40139	8.07135	77.106	0.713944	19	1	17	51	2.124	0.8342	11	17	0	3	4.33333	1.33333	3	3.33333	1	1.33333
3	4	Non-shaded	50	198	0.211807	0.970347	11.782	2.80932	2.4214	62.2559	4.99761	36	0	19	28	2.394	0.9033	6	6	0.333333	1	1	0	1.66667	0.666667	0	0
4	27	Non-shaded	50	168	1.19895	1.21196	17.3593	n.d.	12.785	127.796	0.499761	23	5	23	56	2.45	0.8901	13.3333	8	2	2.33333	0.333333	9.66667	2.66667	4	3.33333	1.33333
5	5	Non-shaded	50	189	0.147604	0.84873	15.5089	6.77386	6.48936	65.897	0.928127	15	1	19	47	2.318	0.8875	8.66667	6.33333	0.333333	7	9.66667	3.33333	1	1.33333	0.666667	0.666667
6	3	Non-shaded	50	149	0.635111	0.996394	14.213	1.40804	10.6542	109.947	1.2851	23	5	20	54	2.218	0.8245	21.3333	1	6	3	1.66667	2.33333	5	3	3.33333	0.666667
1	16	Non-shaded	200	166	1.3462	1.07599	14.9789	2.43439	8.71706	73.5362	0.928127	63	7	22	46	2.309	0.8548	15.3333	1.33333	6.66667	0.666667	1.33333	6.33333	2.33333	2.66667	2.33333	1
2	13	Non-shaded	200	184	0.261156	0.925048	13.8989	10.6083	10.6219	107.806	0.571155	49	2	17	41	2.198	0.8627	9	7.66667	0.333333	2.66667	10.3333	1.33333	1.66667	0	1.33333	0.333333
3	21	Non-shaded	200	191	0.169392	0.795524	9.72477	3.63909	7.61935	104.236	1.2851	51	1	16	30	2.145	0.8518	4.66667	10.3333	0.333333	1.33333	2.33333	0.666667	0.666667	2	0.333333	0
4	19	Non-shaded	200	165	1.24474	1.03073	11.9655	5.18225	10.5896	95.6685	0.785338	45	4	23	53	2.499	0.8924	14	4.66667	3	2.33333	0.666667	4.66667	4.33333	8.33333	1.33333	1
5	16	Non-shaded	200	208	0.290647	1.00685	8.80952	6.7653	4.74595	41.6943	1.99904	44	2	20	29	2.542	0.9203	7.33333	2.33333	0.333333	1.66667	3.33333	2.66667	2.33333	0.666667	0.333333	1
6	16	Non-shaded	200	171	1.60945	1.02359	13.4611	9.17279	8.36192	69.8951	0.499761	52	8	21	48	2.39	0.8608	16.6667	1.33333	3.33333	4.33333	1.33333	1	2.33333	5.66667	2.33333	1
1	7	Shaded	0	175	0.77351	0.768869	14.619	2.1414	12.785	121.37	0.856733	9	9	23	41	2.383	0.8639	10.3333	0.666667	11.3333	1.33333	0.333333	1.66667	2	0.333333	2.33333	1.66667
2	15	Shaded	0	210	0.031491	0.752858	8.19162	6.55731	5.2948	57.6153	0.64255	6	1	11	32	1.913	0.8473	8.66667	6.33333	0.666667	6.33333	4.66667	2.66667	1	0	0	1
3	11	Shaded	0	164	0.329405	1.01984	13.4281	n.d.	3.55139	65.1831	2.78438	4	3	17	25	2.359	0.9011	4.66667	6.66667	0	1.33333	2.33333	0	1	2	0.333333	0.333333
4	7	Shaded	0	167	1.17522	1.12444	18.9504	n.d.	17.4341	178.486	0.713944	7	6	24	48	2.361	0.855	16	2.33333	7.66667	0.666667	0	0.666667	1.66667	0.666667	1.66667	1
5	9	Shaded	0	185	0.241729	0.850673	12.2522	1.42092	5.77909	56.473	0.856733	10	0	21	38	2.515	0.9053	6.33333	9.33333	0.666667	3.66667	2.66667	0.666667	1	1.66667	0.666667	2
6	7	Shaded	0	174	0.775099	0.880026	6.81499	14.0037	6.55393	68.6814	0.64255	13	10	21	39	2.351	0.8592	10.3333	0.666667	11	1.33333	1.66667	0.666667	1	1.66667	1.33333	0.666667
1	11	Shaded	50	170	0.879007	1.09295	9.68348	11.4007	11.7196	88.5291	0.785338	41	6	19	47	2.016	0.7896	8.66667	4.33333	19.6667	2.33333	0.333333	2.66667	0.666667	0	1.33333	0.333333
2	23	Shaded	50	198	0.039494	0.704467	8.77172	2.37347	8.10363	83.5315	0.785338	24	2	15	25	2.209	0.8854	7	3	1.33333	3	4.66667	0	1.33333	0	0.666667	0.333333
3	20	Shaded	50	191	0.196088	0.889517	15.4064	6.58576	8.20049	136.363	1.14231	27	0	13	24	2.068	0.8631	4.33333	7.66667	0	0.666667	1	1.33333	1.33333	0	0	0.333333
4	23	Shaded	50	168	1.1005	1.01915	12.0515	4.84127	8.58791	63.6838	0.785338	20	1	23	47	2.311	0.8675	12	3.33333	6.33333	1.66667	0.333333	3	0.666667	0.333333	1	1.33333
5	23	Shaded	50	189	0.175265	0.699142	10.3205	4.55618	7.16736	87.8151	0.999522	21	0	18	32	2.469	0.9145	7.33333	4.33333	1	1.33333	1.66667	2.33333	1	4.66667	0.333333	0.666667
6	11	Shaded	50	149	0.661325	0.705463	12.8406	0.714479	8.3942	119.229	0.999522	28	7	22	39	2.413	0.8811	10	3.33333	9	1.66667	0.666667	0.333333	1.33333	0	3	0.666667
1	24	Shaded	200	148	0.727793	0.725494	8.73236	12.7557	9.16905	111.375	0.928127	46	6	17	34	1.721	0.7327	12	0.666667	13.3333	1.33333	0.666667	0.333333	0.333333	0.333333	0.666667	1
2	6	Shaded	200	166	0.023186	0.73909	13.1344	2.83637	7.42564	93.5267	0.785338	54	0	19	32	2.352	0.8987	6.66667	5.66667	1	3.33333	5.66667	1.33333	2	0.333333	2	0.333333
3	17	Shaded	200	206	0.091282	0.757223	11.2588	7.41677	7.87764	144.931	0.785338	60	0	18	43	2.177	0.8156	5	17.6667	1	4	2	1	1.33333	0.666667	1	0.666667
4	10	Shaded	200	181	0.408088	0.835558	14.6697	3.49038	4.4231	43.1936	0.713944	37	3	20	36	2.369	0.8819	9.33333	2	8	0.333333	0	2	3.33333	1	0.666667	0.333333
5	1	Shaded	200	158	0.234204	0.745475	14.1872	6.7679	4.97195	65.1117	2.85578	36	0	16	29	2.301	0.8955	2	4.33333	2	7.66667	4	2.66667	1	0	0.333333	1
6	24	Shaded	200	147	0.727793	0.93814	14.0403	10.7528	9.00762	98.5243	0.64255	56	5	17	34	2.38	0.901	7.66667	1	6.66667	4	0	2	1.66667	2	1.66667	2.33333
