# Supplementary material for: Detecting Subtle Shifts in Ecosystem Functioning in a Dynamic Estuarine Environment
Source: PLoS One. 2015 Jul 27;10(7):e0133914. doi: 10.1371/journal.pone.0133914 (PMC4516327; doi:10.1371/journal.pone.0133914)
Supplement: S2 Table — NPP, net primary production; GPP, gross primary production; GPPChl-a, biomass normalised gross primary production; SOC, sediment O2 consumption; Net NH4 +, net NH4 + efflux; Net NOX, net NOX efflux; Net DRP, net DRP efflux; NH4 + up, NH4 + uptake; NOX up, NOX uptake; DRP up, DRP uptake. All data given are in units of μmol solute m−2 h−1. See S1 legend for Shade Trt and Mac Trt definitions. (XLSX) [file pone.0133914.s002.xlsx]

## Sheet: Sheet1
Block	Plot	Shade Trt	Mac Trt	NPP	GPP	GPPChl-a	SOC	Net NH4+	Net NOX	Net DRP	Gross NH4+	Gross NOX	Gross DRP	NH4+ up	NOX up	DRP up
1	15	Non-shaded	0	1001.25	1682.52	166.571	-681.266	50.9623	-9.08355	4.95466	5.42654	-6.60622	-2.02449	-45.5357	2.47733	-6.97915
2	16	Non-shaded	0	860.263	1801.02	135.041	-940.755	29.8972	-9.77408	0.363514	15.6385	-5.05952	5.29692	-14.2587	4.71456	4.93341
3	7	Non-shaded	0	16.7881	2456.66	171.384	-2439.87	47.4544	-13.9421	-1.27084	339.855	-16.1166	33.735	292.401	-2.17446	35.0059
4	5	Non-shaded	0	1453.06	2079.47	133.677	-626.409	29.4574	-8.68465	0.0530013	-103.394	-6.10272	-31.3768	-132.852	2.58192	-31.4298
5	24	Non-shaded	0	587.171	1635.69	159.523	-1048.52	-12.1029	-10.9046	-2.43527	41.2218	-10.1856	11.2022	53.3247	0.718985	13.6375
6	15	Non-shaded	0	2331.52	3814.71	240.451	-1483.19	38.5302	-14.2612	4.40668	28.7726	-7.50589	7.23148	-9.75765	6.7553	2.8248
1	3	Non-shaded	50	1981.87	2823.13	179.581	-841.261	52.2599	-4.36482	1.38517	9.67339	-9.31949	-0.745863	-42.5865	-4.95466	-2.13104
2	27	Non-shaded	50	1836.23	3229.76	308.173	-1393.53	-7.70427	-14.6036	-2.64846	17.1334	-10.234	1.24633	24.8377	4.36959	3.89479
3	4	Non-shaded	50	27.9802	1936.23	164.338	-1908.25	107.188	-12.5351	7.22069	426.066	-10.2327	48.1187	318.878	2.30237	40.898
4	27	Non-shaded	50	739.369	1601.97	92.2827	-862.597	11.2666	-7.39369	1.43104	59.5016	-5.75064	12.5083	48.235	1.64304	11.0773
5	5	Non-shaded	50	492.804	2270.05	146.37	-1777.24	49.1306	-7.90883	6.38582	78.7289	-9.82613	15.694	29.5982	-1.91729	9.30815
6	3	Non-shaded	50	2462.87	4110.25	289.189	-1647.39	-22.5177	-13.2604	-28.248	42.6585	-13.2604	3.61574	65.1761	0	31.8637
1	16	Non-shaded	200	629.655	1538.01	102.679	-908.355	62.2872	-8.37574	0.692587	67.9497	-4.60076	6.92587	5.66247	3.77498	6.23329
2	13	Non-shaded	200	548.355	1655.13	119.083	-1106.77	38.7514	-10.0041	2.23302	24.9527	-4.94453	0.83089	-13.7987	5.05952	-1.40213
3	21	Non-shaded	200	665.928	2909.94	299.229	-2244.01	161.549	-15.477	20.2757	563.185	-15.3491	48.9851	401.635	0.127909	28.7095
4	19	Non-shaded	200	-77.0176	169.439	14.1606	-246.456	61.4967	-5.2812	3.28608	30.5136	-1.05624	-0.159004	-30.9831	4.22496	-3.44509
5	16	Non-shaded	200	-241.16	1205.8	136.874	-1446.96	29.4784	-5.03289	6.22347	50.2091	-10.3055	4.27525	20.7307	-5.27256	-1.94822
6	16	Non-shaded	200	875.687	2172.8	161.413	-1297.11	77.6859	-11.6341	4.85865	81.3138	-14.011	7.45746	3.62785	-2.37686	2.59881
1	7	Shaded	0	2147.02	3065.7	209.706	-918.677	33.6209	-8.02184	4.68828	50.4904	-8.61168	2.77035	16.8694	-0.589841	-1.91793
2	15	Shaded	0	1247.63	1589.73	194.067	-342.093	21.8479	-47.6055	-1.1944	11.9589	-6.09443	-0.363514	-9.88907	41.5111	0.83089
3	11	Shaded	0	307.782	1656.43	123.355	-1348.64	55.5126	-13.9421	-1.90626	56.6638	-8.82574	6.12314	1.15118	5.11637	8.0294
4	7	Shaded	0	990.959	759.907	40.0998	231.053	-2.24158	-4.97607	2.22076	8.44993	-1.7604	-0.901023	10.6915	3.21567	-3.12178
5	9	Shaded	0	1247.74	3213.71	262.296	-1965.97	2.87594	-9.3468	1.08234	55.242	-16.6565	0.75764	52.3661	-7.30968	-0.324703
6	7	Shaded	0	1724.01	2873.35	421.622	-1149.34	46.9118	-9.50746	4.85865	46.0361	-9.50746	4.29369	-0.875687	0	-0.564959
1	11	Shaded	50	1630.91	2657.97	274.485	-1027.06	7.31403	-7.7859	-0.0532759	89.3019	-8.1398	4.26208	81.9879	-0.353905	4.31535
2	23	Shaded	50	477.924	1685.31	192.13	-1207.39	-6.78436	-9.42911	-2.38881	46.2256	-8.96916	5.14113	53.01	0.459957	7.52994
3	20	Shaded	50	-263.014	1600.47	103.883	-1863.48	155.538	-14.5817	4.96783	200.69	-16.6282	26.8032	45.152	-2.04655	21.8354
4	23	Shaded	50	1478.74	2521.04	209.189	-1042.3	51.5211	-7.86313	2.86207	77.3403	-7.74577	10.3883	25.8192	0.11736	7.52619
5	23	Shaded	50	-41.9408	660.567	64.0055	-702.508	-9.46664	-8.38816	-1.13646	37.6269	-10.0658	1.35293	47.0935	-1.67763	2.48939
6	11	Shaded	50	2687.26	3891.33	303.049	-1204.07	32.6506	-12.0094	3.27676	90.3208	-8.88197	7.62695	57.6702	3.12745	4.35019
1	24	Shaded	200	867.066	2002.51	229.321	-1135.44	59.9278	-7.19606	0.26638	89.7738	-8.96558	5.86035	29.8459	-1.76952	5.59397
2	6	Shaded	200	372.277	2520.42	191.894	-2148.14	37.2565	-11.7289	0.778959	69.9134	-16.3285	11.1651	32.6569	-4.59957	10.3861
3	17	Shaded	200	274.206	1482.95	131.715	-1208.74	156.945	-11.256	13.1128	133.282	-9.33738	6.12314	-23.6632	1.91864	-6.98962
4	10	Shaded	200	-112.959	-61.614	-4.20009	-51.345	75.5799	-7.51105	1.00703	7.86313	-2.81664	0.583015	-67.7168	4.6944	-0.424011
5	1	Shaded	200	1258.22	1840.15	129.705	-581.928	46.015	-10.9046	-0.432937	22.8877	-8.26833	0.216469	-23.1273	2.63628	0.649406
6	24	Shaded	200	1516.03	3283.83	233.886	-1767.79	26.0204	-10.6333	-1.24291	77.5608	-14.6365	7.06199	51.5404	-4.00314	8.3049
